# Supplementary material for: GlSwi6 Positively Regulates Cellulase and Xylanase Activities through Intracellular Ca2+ Signaling in Ganoderma lucidum
Source: J Fungi (Basel). 2022 Feb 14;8(2):187. doi: 10.3390/jof8020187 (PMC8877461; doi:10.3390/jof8020187)
Supplement: Supplementary file 1 [file jof-08-00187-s001.zip]

Archive with 1 entries (1 files):
- jof-1594008-supplementary.pdf
